# Supplementary material for: Microfluidic-Assisted Formulation of ε-Polycaprolactone Nanoparticles and Evaluation of Their Properties and In Vitro Cell Uptake
Source: Polymers (Basel). 2023 Nov 10;15(22):4375. doi: 10.3390/polym15224375 (PMC10674307; doi:10.3390/polym15224375)
Supplement: Supplementary file 1 [file polymers-15-04375-s001.zip]

Archive with 1 entries (1 files):
- polymers-2601314-supplementary.pdf
